# Supplementary material for: A Soft Pressure Sensor Array Based on a Conducting Nanomembrane
Source: Micromachines (Basel). 2021 Aug 6;12(8):933. doi: 10.3390/mi12080933 (PMC8398079; doi:10.3390/mi12080933)
Supplement: Supplementary file 1 [file micromachines-12-00933-s001.zip]

Archive with 1 entries (1 files):
- micromachines-1327319-supplementary.pdf
